# Supplementary material for: Defensin-Rich Platelets Drive Pro-Tumorigenic Programs in Pancreatic Adenocarcinoma
Source: Int J Mol Sci. 2025 Nov 10;26(22):10898. doi: 10.3390/ijms262210898 (PMC12652293; doi:10.3390/ijms262210898)
Supplement: Supplementary file 1 [file ijms-26-10898-s001.zip › Table S1 - primers.xlsx]

## Sheet: Hoja1
Supplementary Table 1. List of genes and primers for relative gene expression level analysis by qRT-PCR or PCR
Gene name		Primer sequence (5’ to 3’)
GAPDH	Fwd	CCC CTT CAT TGA CCT CAA CT
	Rvs	TTG TCA TGG ATG ACC TTG GC
KDM6A	Fwd	TGA TCC CAG CTT TTG TCG AG
	Rvs	AGC ATT GGA CAA AGT CAA AGT GCA GG
GATA6	Fwd	GTG CCC AGA CCA CTT GCT AT
	Rvs	TGG AAT TAT TGC TAT TAC CAG AGC
Egr1	Fwd	CTTCAACCCTCAGGC GGACA
	Rvs	GGAAAAGCGGCCAGTATAGGT
SPARC	Fwd	ACA TAA GCC CAG TTC ATC ACC A
	Rvs	ACA ACC GAT TCA CCA ACT CCA
DEFA1/3	Fwd	GGCTGCTCCTTGCTATAGAAG
	Rvs	CTCATCAGCTCTTGCCTGGA
DEFA1/3 Overexpression	Fwd	ACTCCAGCTAGCATGAGGACCCTCGCCATCCT
	Rvs	ACTAACGAATTCTCAGCAGCAGAATGCCCAGA
